# Supplementary material for: The Effect of Retention Time and Seasonal Variation on the Characterization of Phyto-Remediated Aquaculture Wastewater in a Constructed Wetland
Source: Biology (Basel). 2025 Oct 12;14(10):1390. doi: 10.3390/biology14101390 (PMC12562205; doi:10.3390/biology14101390)
Supplement: Supplementary file 1 [file biology-14-01390-s001.zip]

Archive with 1 entries (1 files):
- biology-3824967-supplementary.pdf
